# Supplementary material for: From Bench to Greenhouse: The Comparative Nano-Bio System Effects of Green-Synthesized TiO2-NPs and Plant-Growth-Promoting Microorganisms in Capsicum annuum
Source: Plants (Basel). 2025 Dec 2;14(23):3672. doi: 10.3390/plants14233672 (PMC12693930; doi:10.3390/plants14233672)
Supplement: Supplementary file 1 [file plants-14-03672-s001.zip]

Archive with 1 entries (1 files):
- plants-3975597-supplementary.pdf
